# Supplementary material for: Novel compound heterozygous mutations in OCA2 gene associated with non-syndromic oculocutaneous albinism in a Chinese Han patient: a case report
Source: BMC Med Genet. 2019 Jul 25;20:130. doi: 10.1186/s12881-019-0850-7 (PMC6659248; doi:10.1186/s12881-019-0850-7)
Supplement: Supplementary file 2 — Primer sequences for the Sanger sequencing and qPCR. (XLSX 9 kb) [file 12881_2019_850_MOESM2_ESM.xlsx]

## Sheet: Sheet1
Table S2 Primer sequences for the Sanger sequencing and qPCR
Method	Gene	NM number	Variant	Primer sequence 5'-3'
Sanger				Forward	Reverse
	MYO7A	NM_000260	c.4805G>A	GAGAGGAGACAGACATTGAATAGG	CAGCCTCCAGTGTTCCATTATAG
	OCA2	NM_000275	c.1865T>C	AGGGCTGTGCTACTCTTGAC	ACAATAGACAGGACAGTGCC
qPCR
	OCA2	NM_000275	Exon 16	CAGGCTCCAAGTCACAGACC	TCCCAATTTTTGTCCTCCTG
			Exon 18	TTCTGGGTGCCATCTGGTTG	GGTTGCCCATTCCACTCTGT
			Exon 20	TGTCCTCCTTCCAGATGGTC	TAGCAGTGAACGGGATGTTG
